# Supplementary material for: HaploVar: an R package for defining local haplotype variants for trait association and trait prediction analyses
Source: Bioinformatics. 2025 Dec 6;41(12):btaf602. doi: 10.1093/bioinformatics/btaf602 (PMC12684708; doi:10.1093/bioinformatics/btaf602)
Supplement: btaf602_Supplementary_Data [file btaf602_supplementary_data.zip]

Archive with 1 entries (1 files):
- supplemental material - Second revision.docx
